# Supplementary material for: Transcriptomic Profiling of Human Peritumoral Neocortex Tissues Revealed Genes Possibly Involved in Tumor-Induced Epilepsy
Source: PLoS One. 2013 Feb 13;8(2):e56077. doi: 10.1371/journal.pone.0056077 (PMC3572021; doi:10.1371/journal.pone.0056077)
Supplement: Table S1 — Differentially expressed genes of peirtumoral tissues between epilepsy and non-epilepsy. *Student T-test, (no FDR applies), FC ≥ ±2 plus P≤0.05. (XLSX) [file pone.0056077.s001.xlsx]

## Sheet: Sheet1
Table S1. Differentially expressed genes of peirtumoral tissues between epilepsy and non-epilepsy.
Gene Symbol	Gene Title	RefSeq ID	Probeset ID	Fold Change	P-value*
				epilepsy vs. Non-epilepsy
---	---	---	244204_at	2.4	0.037
---	---	---	244358_at	-2.15	0.008
---	---	---	242990_at	2.65	0.006
---	---	---	242532_at	3.53	0.025
---	---	---	242416_at	2.84	0.047
---	---	---	241614_at	2.24	0.03
---	---	---	240112_at	2.7	0.022
---	---	---	238224_at	2.09	0.001
---	---	---	237983_at	2.01	0.011
---	---	---	237491_at	2.57	0.035
---	---	---	238985_at	2.31	0.008
---	"CDNA FLJ11818 fis, clone HEMBA1006424"	---	234492_at	2.43	0.02
---	"CDNA FLJ12003 fis, clone HEMBB1001537"	---	215958_at	3.62	0.031
---	"CDNA FLJ12022 fis, clone HEMBB1001760"	---	233424_at	2.06	0
---	"CDNA FLJ12583 fis, clone NT2RM4001160"	---	232257_s_at	2.12	0.022
---	"CDNA FLJ25645 fis, clone SYN00113"	---	1556590_s_at	-2.56	0.039
---	"CDNA FLJ30090 fis, clone BNGH41000015"	---	243176_at	-2.03	0.038
---	"CDNA FLJ30856 fis, clone FEBRA2003258"	---	228679_at	2.07	0.007
---	"CDNA FLJ33454 fis, clone BRAMY2000231"	---	236120_at	2.22	0.022
---	"CDNA FLJ35140 fis, clone PLACE6009524"	---	1558444_at	2.34	0.026
---	"CDNA FLJ36588 fis, clone TRACH2013991"	---	1557667_at	2.32	0.022
---	"CDNA FLJ41897 fis, clone OCBBF2035658"	---	231465_at	2.28	0.048
---	"CDNA FLJ43322 fis, clone NT2RI2027975"	---	239863_at	2.09	0.048
---	"CDNA: FLJ22815 fis, clone KAIA3019"	---	233046_at	2.05	0.002
---	"Clone IMAGE:730443, mRNA sequence"	---	233332_at	2.05	0.002
---	"Homo sapiens, clone IMAGE:5209126, mRNA"	---	241873_at	2.83	0.026
---	"Transcribed locus, strongly similar to XP_238336.3 PREDICTED: similar to SRPK2 ["	---	238552_at	2.24	0.029
---	CDNA clone IMAGE:4332981	---	1558766_at	2.27	0.036
---	CDNA clone IMAGE:4822830	---	1560135_at	-2.38	0.015
---	CDNA clone IMAGE:4828807	---	236333_at	2.63	0.009
---	CDNA clone IMAGE:5261865	---	1560131_at	2.06	0.031
---	Full length insert cDNA clone ZE12B03	---	230913_at	2.01	0.021
---	Full length insert cDNA YO27G01	---	1560899_at	2.89	0.029
---	MRNA; cDNA DKFZp313O229 (from clone DKFZp313O229)	---	1563509_at	-2.07	0.045
---	MRNA; cDNA DKFZp547L1918 (from clone DKFZp547L1918)	---	1566771_at	2.94	0.019
---	MRNA; cDNA DKFZp547O108 (from clone DKFZp547O108)	---	1563881_at	2.43	0.019
---	Pregnancy-induced hypertension syndrome-related protein (PIH1)	---	234838_at	2.3	0.034
---	Transcribed locus	---	243808_at	-2.31	0.022
---	Transcribed locus	---	239210_at	2.2	0.014
---	Transcribed locus	---	244300_at	2.07	0.028
---	Transcribed locus	---	243964_at	2.15	0.03
---	Transcribed locus	---	243584_at	2.59	0.037
---	Transcribed locus	---	241872_at	3.04	0.026
---	Transcribed locus	---	240186_at	4.63	0.011
---	Transcribed locus	---	239784_at	3.21	0.048
---	Transcribed locus	---	239404_at	2.25	0.034
---	Transcribed locus	---	238309_x_at	2.83	0.049
---	Transcribed locus	---	237836_at	2.05	0.008
---	Transcribed locus	---	239591_at	2.82	0.027
"amyloid beta (A4) precursor protein-binding, family A, member 1"	APBA1	NM_001163	228101_at	2.08	0.045
"beta-1,3-glucuronyltransferase 2 (glucuronosyltransferase S)"	B3GAT2	NM_080742	239144_at	3.99	0.016
"cadherin 11, type 2, OB-cadherin (osteoblast)"	CDH11	NM_001797	236179_at	-2.76	0.005
"serpin peptidase inhibitor, clade B (ovalbumin), member 1"	SERPINB1	NM_030666	228726_at	-2.24	0.021
ABAT	4-aminobutyrate aminotransferase	NM_000663	209460_at	2.47	0.027
ABBA-1	actin-bundling protein with BAIAP2 homology	NM_138383	213978_at	2	0.027
ABCA9	"ATP-binding cassette, sub-family A (ABC1), member 9"	NM_080283	242541_at	-2.66	0.025
ABCA9	"ATP-binding cassette, sub-family A (ABC1), member 9"	NM_080283	239185_at	-2.27	0.04
ABCC3	"ATP-binding cassette, sub-family C (CFTR/MRP), member 3"	NM_001144070	208161_s_at	-2.24	0.023
ABCG1	"ATP-binding cassette, sub-family G (WHITE), member 1"	NM_004915	204567_s_at	2.54	0.016
ADRA1A	"Adrenergic, alpha-1A-, receptor"	---	235642_at	2.45	0.024
AHCYL1	S-adenosylhomocysteine hydrolase-like 1	NM_006621	200848_at	2.06	0.033
AMIGO2	adhesion molecule with Ig-like domain 2	NM_001143668	222108_at	-2.49	0.033
ANKS1B	ankyrin repeat and sterile alpha motif domain containing 1B	NM_020140	227441_s_at	3.21	0.03
APOL6	"apolipoprotein L, 6"	NM_030641	1557236_at	-2.01	0.011
APOL6	"apolipoprotein L, 6"	NM_030641	1557116_at	-2.07	0.012
ARHGAP18	Rho GTPase activating protein 18	NM_033515	225171_at	-3.02	0.004
ARHGEF12	Rho guanine nucleotide exchange factor (GEF) 12	NM_015313	1566093_at	2.1	0.011
ARID5B	AT rich interactive domain 5B (MRF1-like)	NM_032199	241969_at	-3.78	0.015
ARL17	ADP-ribosylation factor-like 17	NM_001039083	210435_at	4.06	0.027
ARL17 /// ARL17P1	ADP-ribosylation factor-like 17 pseudogene 1 /// ADP-ribosylation factor-like 17	NM_001113738	1555964_at	2.03	0.016
ARL17P1	ADP-ribosylation factor-like 17 pseudogene 1	NM_001113738	210718_s_at	2.99	0.021
ARL17P1	ADP-ribosylation factor-like 17 pseudogene 1	---	217615_at	2.12	0.008
ARL17P1	ADP-ribosylation factor-like 17 pseudogene 1	NM_001039083	229028_s_at	3.17	0.037
ATP2B4	"ATPase, Ca++ transporting, plasma membrane 4"	NM_001001396	205410_s_at	2.26	0.034
ATP6V0E1	"ATPase, H+ transporting, lysosomal 9kDa, V0 subunit e1"	NM_003945	214150_x_at	-2.08	0.006
ATP7A /// LOC644732	"ATPase, Cu++ transporting, alpha polypeptide (Menkes syndrome) /// similar to AT"	NM_000052	205198_s_at	-2.32	0.043
BAI3	brain-specific angiogenesis inhibitor 3	NM_001704	211568_at	2.74	0.035
BCMO1	"beta-carotene 15,15'-monooxygenase 1"	NM_017429	220087_at	2.11	0.038
C15orf49	chromosome 15 open reading frame 49	---	221001_at	2.31	0.029
C1orf162	chromosome 1 open reading frame 162	NM_174896	228532_at	-2.96	0.009
C1orf220	chromosome 1 open reading frame 220	NM_207467	1563876_at	2.1	0.037
C1orf61	Chromosome 1 open reading frame 61	NM_006365	1570451_at	4.05	0.023
C1QA	"complement component 1, q subcomponent, A chain"	NM_015991	218232_at	-2.14	0.038
C1QB	"complement component 1, q subcomponent, B chain"	NM_000491	202953_at	-3.06	0.016
C1S	"complement component 1, s subcomponent"	NM_001734	208747_s_at	-3.65	0.016
C3orf42	chromosome 3 open reading frame 42	NR_026829	223725_at	-2.55	0.01
C6orf89	chromosome 6 open reading frame 89	NM_152734	224977_at	2.63	0.04
CADM1	cell adhesion molecule 1	NM_001098517	244345_at	2.03	0.02
CALCRL	calcitonin receptor-like	NM_005795	234996_at	-2.96	0.02
CALN1	calneuron 1	NM_001017440	223885_at	2.38	0.048
CAMK1	Calcium/calmodulin-dependent protein kinase I	NM_003656	1558556_at	2.57	0.028
CAMK2N1	calcium/calmodulin-dependent protein kinase II inhibitor 1	NM_018584	228302_x_at	2.05	0.04
CARD10	"caspase recruitment domain family, member 10"	NM_014550	210026_s_at	-2.12	0.017
CCR1	chemokine (C-C motif) receptor 1	NM_001295	205098_at	-3.25	0
CD163	CD163 molecule	NM_004244	215049_x_at	-3.89	0
CD163	CD163 molecule	NM_004244	203645_s_at	-2.64	0.004
CD52	CD52 molecule	NM_001803	34210_at	-2.24	0.033
CD59	"CD59 molecule, complement regulatory protein"	NM_000611	200983_x_at	-2.17	0.043
CD59	"CD59 molecule, complement regulatory protein"	NM_000611	228748_at	-2.3	0.023
CD86	CD86 molecule	NM_006889	205686_s_at	-2.06	0.001
CD93	CD93 molecule	NM_012072	202878_s_at	-2.88	0.002
CFH	complement factor H	NM_000186	213800_at	-3.9	0.03
CFH /// CFHR1	complement factor H /// complement factor H-related 1	NM_000186	215388_s_at	-3.97	0.028
CLASP2	cytoplasmic linker associated protein 2	NM_015097	1555469_a_at	2.04	0.011
CLASP2	cytoplasmic linker associated protein 2	NM_015097	1558759_s_at	2.63	0.007
CLCN4	chloride channel 4	NM_001830	205148_s_at	2.09	0.011
CLDN23	claudin 23	NM_194284	228707_at	-2.4	0.035
CLEC2B	"C-type lectin domain family 2, member B"	NM_005127	209732_at	-2.37	0.003
CMAH	cytidine monophosphate-N-acetylneuraminic acid hydroxylase (CMP-N-acetylneuramin	NR_002174	210571_s_at	-2.1	0.031
CNPY3	canopy 3 homolog (zebrafish)	NM_006586	1556389_at	2.12	0.043
CNTNAP5	contactin associated protein-like 5	NM_130773	1553013_at	2.1	0.047
COL14A1	"collagen, type XIV, alpha 1 (undulin)"	NM_021110	212865_s_at	-2.36	0.02
COL1A1	"collagen, type I, alpha 1"	NM_000088	202310_s_at	-4	0.03
COL1A1	"collagen, type I, alpha 1"	NM_000088	202311_s_at	-6	0.022
COL1A2	"collagen, type I, alpha 2"	NM_000089	202403_s_at	-3.99	0.039
COL1A2	"collagen, type I, alpha 2"	NM_000089	202404_s_at	-4.89	0.009
COL22A1	"collagen, type XXII, alpha 1"	NM_152888	228873_at	-2.28	0.047
COL3A1	"collagen, type III, alpha 1 (Ehlers-Danlos syndrome type IV, autosomal dominant)"	NM_000090	211161_s_at	-8.58	0.023
COL3A1	"collagen, type III, alpha 1 (Ehlers-Danlos syndrome type IV, autosomal dominant)"	NM_000090	201852_x_at	-8.25	0.014
COL3A1	"collagen, type III, alpha 1 (Ehlers-Danlos syndrome type IV, autosomal dominant)"	NM_000090	215076_s_at	-5.96	0.012
COL5A2	"collagen, type V, alpha 2"	NM_000393	221730_at	-2.57	0.02
COL6A1	"collagen, type VI, alpha 1"	NM_001848	212939_at	-2.42	0.005
COL6A3	"collagen, type VI, alpha 3"	NM_004369	201438_at	-4.41	0.011
COPS7B	COP9 constitutive photomorphogenic homolog subunit 7B (Arabidopsis)	NM_022730	225696_at	2.59	0.035
CPM	carboxypeptidase M	NM_001005502	235019_at	-3.04	0.018
CPM	carboxypeptidase M	NM_001005502	235706_at	-2.25	0.044
CSDA	cold shock domain protein A	NM_001145426	201160_s_at	-2.83	0.001
CSF2RB	"colony stimulating factor 2 receptor, beta, low-affinity (granulocyte-macrophage"	NM_000395	205159_at	-2.1	0.018
CSPG5	chondroitin sulfate proteoglycan 5 (neuroglycan C)	NM_006574	39966_at	3.15	0.048
CSTA	cystatin A (stefin A)	NM_005213	204971_at	-2.72	0.042
CTGLF2	"Centaurin, gamma-like family, member 2"	---	1565621_at	2.08	0.015
CTSB	cathepsin B	NM_001908	200839_s_at	-2.09	0.04
CTSC	cathepsin C	NM_001114173	201487_at	-3.11	0.03
CTSS	cathepsin S	NM_004079	202901_x_at	-2.21	0.031
CYP1B1	"cytochrome P450, family 1, subfamily B, polypeptide 1"	NM_000104	202437_s_at	-4.64	0.027
DCBLD2	"discoidin, CUB and LCCL domain containing 2"	---	213873_at	-2.85	0.044
DCN	decorin	NM_001920	209335_at	-5.36	0.025
DDN	dendrin	NM_015086	214788_x_at	2.45	0.038
disabled homolog 1 (Drosophila)	DAB1	NM_021080	228329_at	2.48	0.027
DKK1	dickkopf homolog 1 (Xenopus laevis)	NM_012242	204602_at	-3.5	0.041
DNAH6	"dynein, axonemal, heavy chain 6"	NM_001370	1561617_at	2.09	0.03
DTX3L	deltex 3-like (Drosophila)	NM_138287	225415_at	-2.48	0.046
EIF2S1	"eukaryotic translation initiation factor 2, subunit 1 alpha, 35kDa"	NM_004094	201143_s_at	2.15	0.048
ELFN2	extracellular leucine-rich repeat and fibronectin type III containing 2	NM_052906	1559072_a_at	2.2	0.046
ELK3	"ELK3, ETS-domain protein (SRF accessory protein 2)"	NM_005230	221773_at	-2.19	0.009
ELTD1	"EGF, latrophilin and seven transmembrane domain containing 1"	NM_022159	219134_at	-2.14	0.03
EML4	Echinoderm microtubule associated protein like 4	NM_001145076	1556732_at	2.4	0.018
EMP1	epithelial membrane protein 1	NM_001423	201325_s_at	-2.07	0.039
ERC1	ELKS/RAB6-interacting/CAST family member 1	NM_015064	216440_at	2.11	0.004
ETV6	ets variant gene 6 (TEL oncogene)	NM_001987	235056_at	-2.24	0.046
EXPH5	exophilin 5	NM_001144763	214734_at	3.55	0
FAF1	Fas (TNFRSF6) associated factor 1	NM_007051	239749_at	2.04	0.012
FAM129A	"family with sequence similarity 129, member A"	NM_052966	217967_s_at	-2.71	0.044
FAM130A2	"family with sequence similarity 130, member A2"	NM_001172173	220462_at	2.04	0.049
FAM19A5	"family with sequence similarity 19 (chemokine (C-C motif)-like), member A5"	NM_001082967	237094_at	3.11	0.018
FAM5C	"family with sequence similarity 5, member C"	NM_199051	217562_at	3.74	0.013
FAM66C	"family with sequence similarity 66, member C"	NR_026788	1559950_at	2.02	0.003
FAM80B	"family with sequence similarity 80, member B"	NM_020734	225978_at	2.11	0.046
FAS	"Fas (TNF receptor superfamily, member 6)"	NM_000043	204780_s_at	-2.04	0.01
FBLIM1	filamin binding LIM protein 1	NM_001024215	225258_at	-2.52	0.008
FBLN1	fibulin 1	NM_001996	202994_s_at	-2.3	0.039
FBXL14	F-box and leucine-rich repeat protein 14	NM_152441	1553682_at	2.17	0.046
FCGR2A	"Fc fragment of IgG, low affinity IIa, receptor (CD32)"	NM_001136219	1565673_at	-3.83	0.042
FCGR2A	"Fc fragment of IgG, low affinity IIa, receptor (CD32)"	NM_001136219	1565674_at	-5.05	0.018
FLJ30594	hypothetical locus FLJ30594	NR_026832	1553796_at	2.26	0.006
FLJ32255	hypothetical protein LOC643977	XR_078314	235291_s_at	-2.05	0.024
FLJ39632	hypothetical LOC642477	XR_015133	242546_at	-2.21	0.006
FLJ40606	hypothetical protein LOC643549	XR_041973	1560162_at	2.65	0.037
FNDC1	fibronectin type III domain containing 1	NM_032532	226930_at	-2.92	0.033
FUT9	"fucosyltransferase 9 (alpha (1,3) fucosyltransferase)"	NM_006581	214046_at	3.53	0.048
GALR1	galanin receptor 1	NM_001480	220821_at	-2	0.034
GART	"Phosphoribosylglycinamide formyltransferase, phosphoribosylglycinamide synthetas"	---	244822_at	2.71	0.031
GBP2	"guanylate binding protein 2, interferon-inducible"	NM_004120	202748_at	-3.38	0.038
GCLM	"glutamate-cysteine ligase, modifier subunit"	NM_002061	236140_at	-2.14	0.033
GLCCI1	glucocorticoid induced transcript 1	NM_138426	225706_at	2.05	0.022
glucocorticoid modulatory element binding protein 1	GMEB1	NM_006582	235232_at	-2.03	0.033
GRIA2	"glutamate receptor, ionotropic, AMPA 2"	NM_000826	241172_at	2.32	0.035
GRIA4	"glutamate receptor, ionotrophic, AMPA 4"	NM_000829	238663_x_at	2.41	0.04
GSTA4	glutathione S-transferase A4	NM_001512	235405_at	2.59	0.018
GTDC1	glycosyltransferase-like domain containing 1	NM_001006636	238585_at	2.42	0.047
HCLS1	hematopoietic cell-specific Lyn substrate 1	NM_005335	202957_at	-2.57	0.031
heparan sulfate (glucosamine) 3-O-sulfotransferase 3B1	HS3ST3B1	NM_006041	227361_at	-2.67	0.023
HIF3A	"hypoxia inducible factor 3, alpha subunit"	NM_022462	222124_at	3.87	0.049
HIF3A	"hypoxia inducible factor 3, alpha subunit"	NM_022462	1556069_s_at	4.1	0.03
HIPK3	Homeodomain interacting protein kinase 3	---	226297_at	-2.14	0.033
HLA-DQA1	"major histocompatibility complex, class II, DQ alpha 1"	NM_002122	213831_at	-9.95	0.04
HMOX1	heme oxygenase (decycling) 1	NM_002133	203665_at	-2.35	0.041
HMP19	HMP19 protein	NM_015980	218623_at	2.96	0.035
HRASLS	HRAS-like suppressor	NM_020386	219983_at	2.14	0.042
HRNBP3	hypothetical protein LOC146713	NM_001082575	235468_at	2.23	0.048
HS6ST3	heparan sulfate 6-O-sulfotransferase 3	NM_153456	232276_at	2.16	0.037
HUWE1	"HECT, UBA and WWE domain containing 1"	NM_031407	236294_at	2.29	0.031
IFITM1	interferon induced transmembrane protein 1 (9-27)	NM_003641	214022_s_at	-3.14	0.029
IFITM2	interferon induced transmembrane protein 2 (1-8D)	NM_006435	201315_x_at	-2.41	0.039
IGFBP7	insulin-like growth factor binding protein 7	NM_001553	201163_s_at	-2.34	0.015
IKZF1	IKAROS family zinc finger 1 (Ikaros)	NM_006060	227346_at	-2.91	0.014
IL1R1	"interleukin 1 receptor, type I"	NM_000877	202948_at	-5.73	0.001
IQCG	IQ motif containing G	NM_001134435	1553757_at	2.3	0.004
IQGAP2	IQ motif containing GTPase activating protein 2	NM_006633	203474_at	-2.27	0.045
IRAK3	interleukin-1 receptor-associated kinase 3	NM_001142523	220034_at	-2.16	0.009
ISLR	immunoglobulin superfamily containing leucine-rich repeat	NM_005545	207191_s_at	-2.27	0.036
ITGB1	"integrin, beta 1 (fibronectin receptor, beta polypeptide, antigen CD29 includes "	NM_002211	211945_s_at	-2.37	0.022
ITGB2	"integrin, beta 2 (complement component 3 receptor 3 and 4 subunit)"	NM_000211	202803_s_at	-2.06	0.012
KAL1	Kallmann syndrome 1 sequence	NM_000216	205206_at	3	0.025
KCTD16	potassium channel tetramerisation domain containing 16	NM_020768	233234_at	3.38	0.03
KCTD4	potassium channel tetramerisation domain containing 4	NM_198404	240512_x_at	2.13	0.011
KIAA0040	KIAA0040	NM_001162893	203143_s_at	-2.13	0.003
KIAA0574	KIAA0574 protein	NM_015307	213997_at	2.11	0.021
KIAA1199	KIAA1199	NM_018689	212942_s_at	-2.03	0.025
KIAA1267	KIAA1267	NM_015443	224489_at	2.51	0.047
LAMC1	"laminin, gamma 1 (formerly LAMB2)"	NM_002293	200770_s_at	-2.83	0.022
LAMC1	"laminin, gamma 1 (formerly LAMB2)"	NM_002293	200771_at	-2.35	0.03
LCP1	lymphocyte cytosolic protein 1 (L-plastin)	NM_002298	208885_at	-2.34	0.04
LCP2	lymphocyte cytosolic protein 2 (SH2 domain containing leukocyte protein of 76kDa	NM_005565	205269_at	-2.09	0.026
LIPA	"Lipase A, lysosomal acid, cholesterol esterase (Wolman disease)"	NM_000235	1561557_at	3.51	0.004
LOC144571	hypothetical protein LOC144571	NR_026971	1564139_at	-2.28	0.016
LOC202181	hypothetical protein LOC202181	NR_026921	220609_at	3.04	0.048
LOC221091	similar to hypothetical protein	NM_203422	1556427_s_at	-4.27	0.013
LOC285878 /// VSTM2A	V-set and transmembrane domain containing 2A /// hypothetical protein LOC285878	---	1560692_at	2.64	0.028
LOC338651	hypothetical protein LOC338651	NR_021489	1566219_at	2.03	0.024
LOC572558	hypothetical locus LOC572558	NR_015423	231024_at	2.01	0.027
LOC645478	Hypothetical LOC645478	---	1558724_at	2.5	0.047
LOC650392	Full-length cDNA clone CS0DF015YK23 of Fetal brain of Homo sapiens (human) /// H	---	1569871_at	2.02	0.02
LOC728264	hypothetical protein LOC728264	NR_027180	227183_at	-2.03	0.022
LOC728264	Hypothetical protein LOC728264	NR_027180	1558828_s_at	-3.8	0.002
LOH11CR2A	"loss of heterozygosity, 11, chromosomal region 2, gene A"	NM_001130142	205011_at	-2.21	0.017
LRRC37A2	"leucine rich repeat containing 37, member A2"	NM_199340	206088_at	2.69	0.011
LRRC4C	leucine rich repeat containing 4C	NM_020929	241585_at	2.12	0.005
LRRTM4	leucine rich repeat transmembrane neuronal 4	NM_001134745	220345_at	2.49	0.05
LSR	lipolysis stimulated lipoprotein receptor	NM_015925	208190_s_at	-2.01	0.026
LTBP2	latent transforming growth factor beta binding protein 2	NM_000428	204682_at	-3.32	0.008
LUZP2	leucine zipper protein 2	NM_001009909	215323_at	3.41	0.049
LYZ	lysozyme (renal amyloidosis)	NM_000239	213975_s_at	-6.59	0.021
MAFB	v-maf musculoaponeurotic fibrosarcoma oncogene homolog B (avian)	NM_005461	218559_s_at	-2.15	0.048
MEG8	Maternally expressed (in Callipyge) 8	---	241260_at	2.1	0.048
MESDC2	mesoderm development candidate 2	NM_015154	239746_at	-2.21	0.013
MGC11082	hypothetical protein MGC11082	XR_079546	223974_at	2.81	0.007
MGC5370	hypothetical protein MGC5370	NM_001145336	225160_x_at	-2.02	0.003
MICAL3	"microtubule associated monoxygenase, calponin and LIM domain containing 3"	NM_001122731	231985_at	2.11	0.035
MICALL2	MICAL-like 2	NM_182924	1555862_s_at	-2.45	0.043
MPPED2	metallophosphoesterase domain containing 2	NM_001145399	215692_s_at	2.37	0.021
MSR1	macrophage scavenger receptor 1	NM_002445	211887_x_at	-2.03	0.039
MX1	"myxovirus (influenza virus) resistance 1, interferon-inducible protein p78 (mous"	NM_001144925	202086_at	-2.14	0.011
MXRA5	matrix-remodelling associated 5	NM_015419	209596_at	-3.14	0.018
MYLK	"myosin, light chain kinase"	NM_053025	224823_at	-2.03	0.045
NAPA	"N-ethylmaleimide-sensitive factor attachment protein, alpha"	NM_003827	208751_at	-2.19	0.024
NDRG3	NDRG family member 3	NM_022477	224368_s_at	2.17	0.021
NID1	nidogen 1	NM_002508	202007_at	-2.82	0.008
NNMT	nicotinamide N-methyltransferase	NM_006169	202237_at	-3.29	0.024
NOVA2	neuro-oncological ventral antigen 2	NM_002516	206476_s_at	2.09	0.016
NRIP1	nuclear receptor interacting protein 1	NM_003489	202599_s_at	-2.34	0.033
NTRK3	"neurotrophic tyrosine kinase, receptor, type 3"	NM_001007156	217377_x_at	2.57	0.021
NTRK3	"neurotrophic tyrosine kinase, receptor, type 3"	NM_001007156	217033_x_at	2.68	0.027
NTRK3	"neurotrophic tyrosine kinase, receptor, type 3"	NM_001007156	206462_s_at	2.35	0.024
OMG	oligodendrocyte myelin glycoprotein	NM_002544	207093_s_at	2.15	0.023
OSGEP	O-sialoglycoprotein endopeptidase	NM_017807	242930_at	2.42	0.017
P2RY12	"purinergic receptor P2Y, G-protein coupled, 12"	NM_022788	224102_at	2.04	0.028
PAQR6	progestin and adipoQ receptor family member VI	NM_024897	219236_at	2.29	0.035
PBX2	pre-B-cell leukemia homeobox 2	NM_002586	211097_s_at	2.45	0.036
PCDH15	protocadherin 15	NM_001142763	1553344_at	2.82	0.008
PCDHB9	protocadherin beta 9	NM_019119	223927_at	2.36	0.036
PDLIM1	PDZ and LIM domain 1 (elfin)	NM_020992	208690_s_at	-2.82	0.005
PECAM1	platelet/endothelial cell adhesion molecule (CD31 antigen)	NM_000442	208981_at	-2.32	0
PHLDA2	"pleckstrin homology-like domain, family A, member 2"	NM_003311	209803_s_at	-3.69	0.007
PIPOX	pipecolic acid oxidase	NM_016518	221605_s_at	-2.82	0.022
PLAT	"plasminogen activator, tissue"	NM_000930	201860_s_at	-2.16	0.023
PLP2	proteolipid protein 2 (colonic epithelium-enriched)	NM_002668	201136_at	-2.06	0.025
POLR2J4	"polymerase (RNA) II (DNA directed) polypeptide J, 13.3kDa pseudogene"	NR_003655	222208_s_at	2.2	0.021
PPAPDC1A	phosphatidic acid phosphatase type 2 domain containing 1A	NM_001030059	236044_at	-2.01	0.002
PPP6C	"protein phosphatase 6, catalytic subunit"	NM_001123355	203529_at	-2.08	0.009
PRELP	proline/arginine-rich end leucine-rich repeat protein	NM_002725	228224_at	-2.55	0.004
PRKAB2	"protein kinase, AMP-activated, beta 2 non-catalytic subunit"	NM_005399	1558027_s_at	2.07	0.017
ProSAPiP1	ProSAPiP1 protein	NM_014731	204447_at	2.27	0.013
PRRX1	paired related homeobox 1	NM_006902	205991_s_at	-2.06	0.022
PTPRC	"protein tyrosine phosphatase, receptor type, C"	NM_002838	207238_s_at	-3.58	0.035
PTRF	polymerase I and transcript release factor	NM_012232	208789_at	-2.65	0.002
RANBP3L	RAN binding protein 3-like	NM_001161429	1553147_at	2.27	0.019
RBM47	RNA binding motif protein 47	NM_001098634	222496_s_at	-2.78	0.033
RBM4B	RNA binding motif protein 4B	NM_031492	209497_s_at	2.55	0.023
RBMS1	"RNA binding motif, single stranded interacting protein 1"	NM_002897	215127_s_at	-2.55	0.032
RBMS1	"RNA binding motif, single stranded interacting protein 1"	NM_002897	209868_s_at	-2.17	0.028
RGS7	regulator of G-protein signaling 7	NM_002924	216970_at	2.23	0.048
RIMBP2	RIMS binding protein 2	NM_015347	237995_at	2.62	0.027
RP11-11C5.2	Similar to RIKEN cDNA 2410129H14	NM_001071775	228530_at	2.26	0.028
RP11-35N6.1	plasticity related gene 3	NM_017753	219732_at	2.97	0.049
RUNX1	runt-related transcription factor 1 (acute myeloid leukemia 1; aml1 oncogene)	NM_001001890	210805_x_at	-2.59	0.013
S100A16	S100 calcium binding protein A16	NM_080388	227998_at	-2.05	0.019
SALL3	sal-like 3 (Drosophila)	NM_171999	1553411_s_at	2.2	0.034
SALL3	sal-like 3 (Drosophila)	NM_171999	232847_at	2.7	0.022
SAMSN1	"SAM domain, SH3 domain and nuclear localization signals 1"	NM_022136	220330_s_at	-2.13	0.039
SEMA6A	"sema domain, transmembrane domain (TM), and cytoplasmic domain, (semaphorin) 6A"	NM_020796	223449_at	2.01	0.041
SERPINA3	"serpin peptidase inhibitor, clade A (alpha-1 antiproteinase, antitrypsin), membe"	NM_001085	202376_at	-6.96	0.034
SERPINH1	"serpin peptidase inhibitor, clade H (heat shock protein 47), member 1, (collagen"	NM_001235	207714_s_at	-2.19	0.031
SET	SET translocation (myeloid leukemia-associated)	NM_001122821	213047_x_at	2.22	0.048
SFRP4	secreted frizzled-related protein 4	NM_003014	204052_s_at	-2.17	0.024
SGCD	"sarcoglycan, delta (35kDa dystrophin-associated glycoprotein)"	NM_000337	228602_at	2.45	0.017
SHC1	SHC (Src homology 2 domain containing) transforming protein 1	NM_001130040	214853_s_at	-2.03	0.022
SLAMF8	SLAM family member 8	NM_020125	219386_s_at	-3.4	0.015
SLC13A5	"solute carrier family 13 (sodium-dependent citrate transporter), member 5"	NM_001143838	228844_at	2.14	0.01
SLC1A2	"solute carrier family 1 (glial high affinity glutamate transporter), member 2"	NM_004171	208389_s_at	2.01	0.047
SLC22A18	"solute carrier family 22 (organic cation transporter), member 18"	NM_002555	204981_at	-2.12	0.001
SLC5A3	"solute carrier family 5 (inositol transporters), member 3"	NM_006933	212944_at	-2.43	0.024
SLITRK2	"SLIT and NTRK-like family, member 2"	NM_001144003	233051_at	2.17	0.034
SOAT1	sterol O-acyltransferase (acyl-Coenzyme A: cholesterol acyltransferase) 1	NM_003101	221561_at	-2.63	0.017
SOX10	SRY (sex determining region Y)-box 10	NM_006941	209842_at	2.13	0.032
SP100	SP100 nuclear antigen	NM_001080391	202863_at	-2.39	0.021
SP100	SP100 nuclear antigen	NM_001080391	210218_s_at	-2.2	0.024
SP110	SP110 nuclear body protein	NM_004509	209762_x_at	-3.24	0.002
SPSB1	splA/ryanodine receptor domain and SOCS box containing 1	NM_025106	226075_at	-2.19	0.027
SRGN	serglycin	NM_002727	201859_at	-2.2	0.006
SSBP3	single stranded DNA binding protein 3	NM_001009955	223635_s_at	2.49	0.045
SSTR1	somatostatin receptor 1	NM_001049	235591_at	2.71	0.034
ST20	suppressor of tumorigenicity 20	NM_001100879	217104_at	3.35	0.029
ST6GAL2	"ST6 beta-galactosamide alpha-2,6-sialyltranferase 2"	NM_001142351	1555123_at	2.67	0.021
SUSD2	sushi domain containing 2	NM_019601	227480_at	-2.38	0.007
SUV39H2	suppressor of variegation 3-9 homolog 2 (Drosophila)	NM_024670	219262_at	2.05	0.012
TBL1XR1	transducin (beta)-like 1X-linked receptor 1	NM_024665	221428_s_at	2.2	0.041
TFEC	transcription factor EC	NM_001018058	206715_at	-2.28	0.04
TGFB1I1	transforming growth factor beta 1 induced transcript 1	NM_001042454	209651_at	-4.16	0.033
TGFBI	"transforming growth factor, beta-induced, 68kDa"	NM_000358	201506_at	-3.67	0.016
TMEM132B	transmembrane protein 132B	NM_052907	236824_at	2.02	0.044
TNC	tenascin C (hexabrachion)	NM_002160	201645_at	-3.18	0.034
TncRNA	trophoblast-derived noncoding RNA	NR_002802	224565_at	-2.07	0.024
TNFAIP3	"tumor necrosis factor, alpha-induced protein 3"	NM_006290	202644_s_at	-2.48	0.009
TNFRSF10B	"tumor necrosis factor receptor superfamily, member 10b"	NM_003842	209295_at	-2.21	0.029
TPBG	trophoblast glycoprotein	NM_001166392	203476_at	-2.03	0.046
TPPP	tubulin polymerization promoting protein	NM_007030	206179_s_at	2.3	0.048
TRBC1 /// TRBV19	T cell receptor beta variable 19 /// T cell receptor beta constant 1	---	213193_x_at	-2.4	0.001
TRIM21	tripartite motif-containing 21	NM_003141	204804_at	-2.33	0.018
TRIM38	tripartite motif-containing 38	NM_006355	203567_s_at	-2.66	0.006
TWIST1	twist homolog 1 (acrocephalosyndactyly 3; Saethre-Chotzen syndrome) (Drosophila)	NM_000474	213943_at	-2.01	0.001
TXNDC5	thioredoxin domain containing 5	NM_001145549	221253_s_at	-2.05	0.024
TYRO3	TYRO3 protein tyrosine kinase	NM_006293	211432_s_at	2.27	0.033
UNQ1887	signal peptide peptidase 3	NM_139015	1554565_x_at	2.04	0.007
UTS2	urotensin 2	NM_006786	220784_s_at	-2.29	0.039
WNT3	"wingless-type MMTV integration site family, member 3"	NM_030753	229103_at	2.26	0.028
ZFHX3	zinc finger homeobox 3	NM_001164766	242738_s_at	-2.36	0.015
ZIC4	Zic family member 4	NM_001168378	211463_at	-2.22	0.039
ZNF101	zinc finger protein 101	NM_033204	1552634_a_at	-2.37	0.038
ZNF226	zinc finger protein 226	NM_001032372	231717_s_at	2.03	0.031
ZNF238	zinc finger protein 238	NM_006352	207164_s_at	2.46	0.049
ZNF275	zinc finger protein 275	NM_001080485	225382_at	2.74	0.025
ZNF337	zinc finger protein 337	NM_015655	37860_at	2.06	0.037
ZNF471	zinc finger protein 471	NM_020813	232117_at	2.37	0.031
ZNF542	zinc finger protein 542	NR_003127	235121_at	2.06	0.044
