# Supplementary material for: Transcriptomic Profiling of Human Peritumoral Neocortex Tissues Revealed Genes Possibly Involved in Tumor-Induced Epilepsy
Source: PLoS One. 2013 Feb 13;8(2):e56077. doi: 10.1371/journal.pone.0056077 (PMC3572021; doi:10.1371/journal.pone.0056077)
Supplement: Table S2 — RankProd identified DEGs of peirtumoral tissues between epilepsy and non-epilepsy. *Non-parametric Rank Product approach, the Boconductor RankProd with a FDR = 0.3 applied to identify the DEGs. (XLSX) [file pone.0056077.s002.xlsx]

## Sheet: RankProd
Table S2 . RankProd identified DEGs of peirtumoral tissues between epilepsy and non-epilepsy.
Gene Symbol	Gene Title	ProbeSet ID	RefSeq ID	Fold Change	P-value	PFP*
				Epilepsy vs. Non-epilepsy
TMEM106A	transmembrane protein 106A	1552302_at	NM_145041	-7.6764	0.000596616	0.174439
GIMAP1	GTPase, IMAP family member 1	1552316_a_at	NM_130759	-10.1433	0.000186923	0.0858824
GAPT	GRB2-binding adaptor protein, transmembrane	1552386_at	NM_152687	-8.0838	5.58e-05	0.0396104
CARD16 /// CASP1	caspase recruitment domain family, member 16 /// caspase 1, apoptosis-related cysteine peptidase	1552703_s_at	NM_001017534	-7.2272	0.00165286	0.287803
ITGB1	integrin, beta 1 (fibronectin receptor, beta polypeptide, antigen CD29 includes MDF2, MSK12)	1552737_s_at	NM_007014	4.61681	7.13e-06	0.267826
TMEM237	transmembrane protein 237	1553344_at	NM_001142772	2.56213	0.000250754	0.278114
B3GALT6	UDP-Gal:betaGal beta 1,3-galactosyltransferase polypeptide 6	1553530_a_at	NM_133376	-7.1418	0.00135199	0.235086
ARL17A /// ARL17B /// LOC100294341	ADP-ribosylation factor-like 17A /// ADP-ribosylation factor-like 17B /// ADP-ribosylation factor-like protein 17-like	1553690_at	NM_138484	3.11818	0.000196616	0.156686
UHRF1BP1L	UHRF1 binding protein 1-like	1553956_at	NM_001044385	-6.5627	0.00151074	0.0825893
COG3	component of oligomeric golgi complex 3	1553959_a_at	NM_080605	-5.7763	0.000997531	0.110863
RHOJ	ras homolog family member J	1554245_x_at	NM_016632	-7.6318	0.000484316	0.0952756
ETS1	v-ets erythroblastosis virus E26 oncogene homolog 1 (avian)	1554291_at	NM_001006947	-7.5041	0.000169182	0.252227
CFI	complement factor I	1554339_a_at	NM_031431	-5.3374	0.000281847	0.224793
LYZ	lysozyme	1555233_at	NM_020663	-5.3906	0.000221308	0.15686
POSTN	periostin, osteoblast specific factor	1555355_a_at	NM_005238	-5.6415	0.00113946	0.0358667
ZNF385B	zinc finger protein 385B	1555564_a_at	NM_000204	-5.2992	0.000892181	0.289843
MICALL2	MICAL-like 2	1555745_a_at	NM_000239	-5.1779	0.000493461	0.259852
SPIN3	spindlin family, member 3	1555778_a_at	NM_001135936	-5.5204	4.92e-05	0.212083
MYL12A	Myosin, light chain 12A, regulatory, non-sarcomeric	1555800_at	NM_152520	-4.5268	0.00169108	0.287683
IGFBP5	insulin-like growth factor binding protein 5	1555862_s_at	NM_182924	-4.8886	0.00128797	0.143025
LRRN4CL	LRRN4 C-terminal like	1555882_at	NM_001010862	-4.4764	0.00083786	0.0171795
COL1A1	collagen, type I, alpha 1	1555977_at	XM_001127023	-4.2554	0.00165743	0
---	---	1555997_s_at	NM_000599	-3.7512	0.000423777	0.118255
VPS13D	Vacuolar protein sorting 13 homolog D (S. cerevisiae)	1556069_s_at	NM_152795	4.37637	5.85e-06	0.0594681
CP	ceruloplasmin (ferroxidase)	1556427_s_at	NM_203422	-4.3722	1.23e-05	0.014
---	---	1556499_s_at	NM_000088	-4.193	0	0.267825
---	---	1556590_s_at	NM_001164160	-5.0381	0.000322268	0.271741
---	---	1556983_a_at		2.97796	0.000200274	0.0852586
---	---	1557571_at	NM_018156	-3.6469	0.000102241	0.006
ZCCHC10	zinc finger, CCHC domain containing 10	1557627_at		2.6738	0.000251669	0.268785
C16orf54	chromosome 16 open reading frame 54	1558034_s_at	NM_000096	-4.6032	7.68e-06	0.227431
---	---	1558048_x_at		-3.8518	0.00139607	0.110073
ARHGAP15	Rho GTPase activating protein 15	1558225_at	NM_033386	3.80662	3.6e-05	0.271375
---	---	1558373_s_at	NM_013354	-3.6545	0.00145624	0.293137
FCGR2A	Fc fragment of IgG, low affinity IIa, receptor (CD32)	1558587_at		-3.9686	0.000180887	0.0145455
FCGR2A /// FCGR2C	Fc fragment of IgG, low affinity IIa, receptor (CD32) /// Fc fragment of IgG, low affinity IIc, receptor for (CD32) (gene/pseudogene)	1558828_s_at		-3.7299	2.19e-06	0
FUS	fused in sarcoma	1559399_s_at	NM_017665	-3.53	0.00141582	0.0202
---	---	1559584_a_at	NM_175900	-4.0467	0.000906813	0.115
FLJ90757	uncharacterized LOC440465	1560135_at	NM_000426	-3.0865	0.000275812	0.0812264
CD74	CD74 molecule, major histocompatibility complex, class II invariant chain	1561489_at		-3.5882	0.00144435	0.117817
CD74	CD74 molecule, major histocompatibility complex, class II invariant chain	1563509_at	NM_199335	-3.5556	0.00172638	0.115571
SPP1	Secreted phosphoprotein 1	1565389_s_at	NM_000842	3.72578	8.8e-05	0.115238
ITPRIPL2	inositol 1,4,5-trisphosphate receptor interacting protein-like 2	1565673_at	NM_021642	-3.8515	8.78e-06	0.210282
VMP1	vacuole membrane protein 1	1565674_at	NM_021642	-3.4298	0	0.282947
---	---	1565716_at	NM_001170937	-3.2524	1.85e-05	0.25127
LAMC1	laminin, gamma 1 (formerly LAMB2)	1565915_at	NM_024625	-3.3911	0.000311294	0.0783654
CTSB	cathepsin B	1566557_at		-3.4205	0.000157476	0.268
THBS1	thrombospondin 1	1567627_at	NM_004355	-3.5435	0.00030599	0.260368
CSDA	cold shock domain protein A	1567628_at	NM_001025158	-3.4736	0.00029593	0.163184
IGFBP7	insulin-like growth factor binding protein 7	1568574_x_at	NM_001040058	-3.2192	0.000309831	0.292477
DAB2	disabled homolog 2, mitogen-responsive phosphoprotein (Drosophila)	1568619_s_at	NM_001034841	-3.4061	0.000819204	0.0654902
MOB1A	MOB kinase activator 1A	1569003_at	NM_030938	-3.3827	0.00156287	0.281776
IFITM2	interferon induced transmembrane protein 2	1569568_at		-3.2612	0.00112135	0.280065
GPX3	glutathione peroxidase 3 (plasma)	1570451_at	NM_006365	4.3573	8.78e-06	0.0197778
VIM	vimentin	200770_s_at	NM_002293	-4.492	0.000149063	0.226667
COL6A3	collagen, type VI, alpha 3	200839_s_at	NM_147782	-3.7189	0.00137247	0.00590909
CTSC	cathepsin C	201110_s_at	NM_003246	-3.1768	0.00129529	0.0514458
LOC100652886 /// LOC100653157 /// TGFBI	uncharacterized LOC100652886 /// uncharacterized LOC100653157 /// transforming growth factor, beta-induced, 68kDa	201160_s_at	NM_003651	-3.4512	0.000534248	0.01775
APOD	apolipoprotein D	201163_s_at	NM_001553	-3.4699	0.00172785	0.228628
ANXA2	annexin A2	201280_s_at	NM_001343	-3.3229	0.000122176	0.201512
IFITM1 /// IFITM2	interferon induced transmembrane protein 1 /// interferon induced transmembrane protein 2	201299_s_at	NM_018221	-3.422	0.00156671	0.226295
TNC	tenascin C	201315_x_at	NM_006435	-3.2512	0.00157256	0.180053
LUM	lumican	201348_at	NM_002084	-2.6724	1.63e-05	0
COL3A1	collagen, type III, alpha 1	201426_s_at	NM_003380	-4.016	0.000945222	0
SRGN	serglycin	201438_at	NM_057167	-2.7181	2.38e-06	0.266109
DCN	decorin	201487_at	NM_001814	-3.2303	7.81e-05	0.105682
NID1	nidogen 1	201506_at	NM_000358	-3.3351	1.3e-05	0.120329
NNMT	nicotinamide N-methyltransferase	201525_at	NM_001647	-3.0678	0.000945039	0.0219231
MGP	matrix Gla protein	201590_x_at	NM_004039	-4.0101	0.000755556	0
COL1A1	collagen, type I, alpha 1	201601_x_at	NM_003641	-3.1636	0.000927115	0.01
COL1A1	collagen, type I, alpha 1	201645_at	NM_002160	-3.2964	0.000625697	0
SERPINA3	serpin peptidase inhibitor, clade A (alpha-1 antiproteinase, antitrypsin), member 3	201744_s_at	NM_002345	-2.57	0	0.0165714
COL1A2	collagen, type I, alpha 2	201852_x_at	NM_000090	-3.1476	0	0.00571429
COL1A2	collagen, type I, alpha 2	201859_at	NM_002727	-4.5731	0.00133845	0
CYP1B1	cytochrome P450, family 1, subfamily B, polypeptide 1	201893_x_at	NM_133507	-2.4411	0.000255144	0.0178049
CYP1B1	cytochrome P450, family 1, subfamily B, polypeptide 1	202007_at	NM_002508	-2.8266	0.000334522	0.042125
CYP1B1	cytochrome P450, family 1, subfamily B, polypeptide 1	202237_at	NM_006169	-3.0049	2.09e-05	0
TNFAIP3	tumor necrosis factor, alpha-induced protein 3	202291_s_at	NM_000900	-3.2062	0	0.119739
ITM2A	integral membrane protein 2A	202310_s_at	NM_000088	-2.8992	4.39e-06	0.268846
GBP2	guanylate binding protein 2, interferon-inducible	202311_s_at	NM_000088	-2.8833	0	0.184051
SERPINA1	serpin peptidase inhibitor, clade A (alpha-1 antiproteinase, antitrypsin), member 1	202376_at	NM_001085	-3.2582	1.06e-05	0.109855
CD93	CD93 molecule	202403_s_at	NM_000089	-3.5989	2.19e-06	0.103282
IL1R1	interleukin 1 receptor, type I	202404_s_at	NM_000089	-2.9821	0	0
C1QB	complement component 1, q subcomponent, B chain	202435_s_at	NM_000104	-4.5433	1.34e-05	0.107778
FBLN1	fibulin 1	202436_s_at	NM_000104	-3.507	6.16e-05	0.0602105
HLA-DQA1	major histocompatibility complex, class II, DQ alpha 1	202437_s_at	NM_000104	-3.0454	0	0.0197826
F13A1	coagulation factor XIII, A1 polypeptide	202644_s_at	NM_006290	-3.0249	0.000335071	0.200048
COL5A1	collagen, type V, alpha 1	202746_at	NM_001171581	-3.0534	0.00140631	0.253253
TPBG	trophoblast glycoprotein	202748_at	NM_004120	-3.059	0.000656424	0.283657
MET	met proto-oncogene (hepatocyte growth factor receptor)	202833_s_at	NM_001127702	-3.0393	0.000277275	0.288339
PPP6C	protein phosphatase 6, catalytic subunit	202878_s_at	NM_012072	-3.0993	0.000247462	0.281927
FCGR2A	Fc fragment of IgG, low affinity IIa, receptor (CD32)	202948_at	NM_000877	-3.2014	0	0.200918
TRIM38	tripartite motif containing 38	202953_at	NM_000491	-3.1025	0.000266118	0.0197917
RTCA	RNA 3'-terminal phosphate cyclase	202994_s_at	NM_006486	-2.9242	0.000104618	0.227854
CD163	CD163 molecule	203290_at	XM_001719804	-3.028	1.66e-05	0.1275
HMOX1	heme oxygenase (decycling) 1	203305_at	NM_000129	-2.922	0.000761043	0.228063
FCGR3A /// FCGR3B	Fc fragment of IgG, low affinity IIIa, receptor (CD16a) /// Fc fragment of IgG, low affinity IIIb, receptor (CD16b)	203325_s_at	NM_000093	-2.8881	0.00115336	0.17043
SCG2	secretogranin II	203476_at	NM_001166392	-2.1171	0.00160311	0.0810909
APOBEC3G	apolipoprotein B mRNA editing enzyme, catalytic polypeptide-like 3G	203510_at	NM_000245	-2.1028	0.00165066	0.0808333
STC1	stanniocalcin 1	203529_at	NM_001123369	-2.7588	0.00155208	0.183041
STC1	stanniocalcin 1	203561_at	NM_021642	-3.2528	0.000760677	0.248223
DKK1	dickkopf 1 homolog (Xenopus laevis)	203567_s_at	NM_006355	-2.8848	1.74e-05	0.034058
DPYD	dihydropyrimidine dehydrogenase	203594_at	NM_001130841	-2.8524	0.000912666	0.198358
HLA-DRB1 /// HLA-DRB4 /// LOC100507709 /// LOC100507714	major histocompatibility complex, class II, DR beta 1 /// major histocompatibility complex, class II, DR beta 4 /// HLA class II histocompatibility antigen, DRB1-7 beta chain-like /// HLA class II histocompatibility antigen, DRB1-7 beta chain-like	203645_s_at	NM_004244	-2.8495	0.000363786	0.195276
LTBP2	latent transforming growth factor beta binding protein 2	203665_at	NM_002133	-2.5949	0.000926017	0.0219608
ABCA8	ATP-binding cassette, sub-family A (ABC1), member 8	204006_s_at	NM_001127596	-2.6903	0.00057979	0.191414
TRIM21	tripartite motif containing 21	204035_at	NM_003469	-3.0041	0.000163146	0.268084
CP	ceruloplasmin (ferroxidase)	204205_at	NM_021822	-2.9594	0.000159671	0.161412
INHBA	inhibin, beta A	204595_s_at	NM_003155	-2.8928	0.000649474	0.02
OAS2	2'-5'-oligoadenylate synthetase 2, 69/71kDa	204597_x_at	NM_003155	-2.8696	0.00109867	0.158176
CCR1	chemokine (C-C motif) receptor 1	204602_at	NM_012242	-2.8521	4.3e-05	0.0242623
ATP7A	ATPase, Cu++ transporting, alpha polypeptide	204646_at	NM_001160301	-2.8323	0.000729218	0.258346
CMAHP	cytidine monophospho-N-acetylneuraminic acid hydroxylase, pseudogene	204670_x_at	NM_002124	-2.8393	0.000710745	0.199901
CBLN1	cerebellin 1 precursor	204682_at	NM_000428	-2.5665	2.05e-05	0.0348571
PCSK1	proprotein convertase subtilisin/kexin type 1	204712_at	NM_007191	2.92312	2.71e-05	0.280747
CCNA1	cyclin A1	204719_at	NM_007168	-2.4062	0.000693187	0.16623
ADCYAP1	adenylate cyclase activating polypeptide 1 (pituitary)	204804_at	NM_003141	-2.5184	0.00140723	0.015
CALCRL	calcitonin receptor-like	204846_at	NM_000096	-2.4377	0.000522542	0.153434
ZIC1	Zic family member 1	204926_at	NM_002192	-2.6725	1.79e-05	0.165912
RARRES1	retinoic acid receptor responder (tazarotene induced) 1	204972_at	NM_016817	-2.2273	0.000491815	0.0831579
RARRES1	retinoic acid receptor responder (tazarotene induced) 1	205098_at	NM_001295	-2.472	2.71e-05	0.280719
TAC1	tachykinin, precursor 1	205198_s_at	NM_000052	-2.7962	0.00122853	0.0595556
TFEC	transcription factor EC	205206_at	NM_000216	3.19489	0.000196616	0.22722
SEMA3E	sema domain, immunoglobulin domain (Ig), short basic domain, secreted, (semaphorin) 3E	205518_s_at		-2.6496	0.000742204	0.294646
PTPRC	protein tyrosine phosphatase, receptor type, C	205630_at	NM_000756	2.8401	0.000125469	0.0267187
PROS1	protein S (alpha)	205747_at	NM_004352	-2.8838	4.46e-05	0.259151
PDLIM1	PDZ and LIM domain 1	205825_at	NM_000439	-2.6138	0.00158153	0.183163
C1S	complement component 1, s subcomponent	205899_at	NM_003914	-2.3951	0.000556379	0.0264516
NAPA	N-ethylmaleimide-sensitive factor attachment protein, alpha	206190_at	NM_001161415	3.13578	3.95e-05	0.0820354
PTRF	polymerase I and transcript release factor	206281_at	NM_001099733	-2.591	8.78e-06	0.063299
HMGB2	high mobility group box 2	206331_at	NM_005795	-2.6112	0.000465844	0.202157
LCP1	lymphocyte cytosolic protein 1 (L-plastin)	206373_at	NM_003412	-2.7472	0.000549246	0.15631
DUSP6	dual specificity phosphatase 6	206391_at	NM_002888	-2.4633	0.000173388	0.298198
HLA-DRA	major histocompatibility complex, class II, DR alpha	206392_s_at	NM_002888	-2.6789	0.0015711	0.0266667
PECAM1	platelet/endothelial cell adhesion molecule 1	206552_s_at	NM_013996	-2.468	9.8e-05	0.197525
C10orf10	chromosome 10 open reading frame 10	206700_s_at	NM_001146706	4.38982	6.4e-06	0.268166
SLC39A8	solute carrier family 39 (zinc transporter), member 8	206715_at	NM_012252	-2.6295	0.000926749	0.268989
TNFRSF10B	tumor necrosis factor receptor superfamily, member 10b	206941_x_at	NM_012431	-2.0569	0.00175144	0.158276
HLA-DRB1 /// HLA-DRB4 /// HLA-DRB5 /// LOC100507709 /// LOC100507714	major histocompatibility complex, class II, DR beta 1 /// major histocompatibility complex, class II, DR beta 4 /// major histocompatibility complex, class II, DR beta 5 /// HLA class II histocompatibility antigen, DRB1-7 beta chain-like /// HLA class II histocompatibility antigen, DRB1-7 beta chain-like	207238_s_at	NM_080923	-2.6164	3.13e-05	0.09625
DCN	decorin	207768_at	NM_001965	1.72473	0.000238866	0.00470588
CHI3L1	chitinase 3-like 1 (cartilage glycoprotein-39)	207808_s_at	NM_000313	-2.3889	0.00122762	0.0629167
CHI3L1	chitinase 3-like 1 (cartilage glycoprotein-39)	208690_s_at	NM_020992	-2.3846	0.000656607	0.0851282
HLA-DQB1	major histocompatibility complex, class II, DQ beta 1	208747_s_at	NM_201442	-2.3926	3e-05	0.0445122
RBPMS	RNA binding protein with multiple splicing	208751_at	NM_003827	-2.548	0.000169547	0.0242373
CDR2	cerebellar degeneration-related protein 2, 62kDa	208789_at	NM_012232	-2.6	0.0001123	0.264725
DLK1	delta-like 1 homolog (Drosophila)	208808_s_at	NM_002129	-2.6241	0.000754275	0.0898387
MXRA5	matrix-remodelling associated 5	208885_at	NM_002298	-2.4783	0.000480293	0.0240351
CD74	CD74 molecule, major histocompatibility complex, class II invariant chain	208891_at	NM_001946	-2.5979	0.00181619	0.259544
TGFB1I1	transforming growth factor beta 1 induced transcript 1	208894_at	NM_019111	-2.615	3.22e-05	0.0178571
CXCL12	chemokine (C-X-C motif) ligand 12	208981_at	NM_000442	-2.6728	0.000729767	0.256172
SP110	SP110 nuclear body protein	209183_s_at	NM_007021	-2.6616	0.00141747	0.268657
SP110	SP110 nuclear body protein	209267_s_at	NM_001135148	-2.5098	0.00136278	0.0169444
PHLDA2	pleckstrin homology-like domain, family A, member 2	209295_at	NM_147187	-2.3028	0.000503704	0.015
RBMS1	RNA binding motif, single stranded interacting protein 1	209312_x_at	NM_021983	-2.6738	0.000225332	0.268369
SPP1	secreted phosphoprotein 1	209335_at	NM_133506	-2.4387	1.46e-06	0.232913
CARD10	caspase recruitment domain family, member 10	209395_at	NM_001276	-2.4125	0.000110471	0.132875
SP100	SP100 nuclear antigen	209396_s_at	NM_001276	-2.4223	0.000182167	0.126194
LOC100506403 /// RUNX1	uncharacterized LOC100506403 /// runt-related transcription factor 1	209480_at	XM_001714074	-2.6386	6.68e-05	0.0892683
POSTN	periostin, osteoblast specific factor	209487_at	NM_001008712	-2.7629	2.62e-05	0.0270769
HLA-DRA	major histocompatibility complex, class II, DR alpha	209501_at	NM_001802	-2.5523	0.00132181	0.0578652
HGF	hepatocyte growth factor (hepapoietin A; scatter factor)	209560_s_at	NM_003836	-2.4887	0.000203749	0.11755
NCK1	NCK adaptor protein 1	209596_at	NM_015419	-2.0271	2.51e-05	0.253506
PRKD3	protein kinase D3	209619_at	NM_004355	-2.6808	0.00124847	0.267448
COL3A1	collagen, type III, alpha 1	209651_at	NM_001164719	-2.6515	1.37e-05	0
ZIC4	Zic family member 4	209687_at	NM_199168	-2.4965	0.00119945	0.297364
DCN	decorin	209761_s_at	NM_004509	-2.5786	0.00139058	0.0856557
CXCR4	chemokine (C-X-C motif) receptor 4	209762_x_at	NM_004510	-2.6444	1.12e-05	0.252253
ITGB1	integrin, beta 1 (fibronectin receptor, beta polypeptide, antigen CD29 includes MDF2, MSK12)	209803_s_at	NM_003311	-2.5815	9.33e-06	0.136708
TPGS2	tubulin polyglutamylase complex subunit 2	209868_s_at	NM_002897	-2.5837	0.00138418	0.1984
CAV1	caveolin 1, caveolae protein, 22kDa	209875_s_at	NM_001040060	-2.5536	0.00097979	0.039359
IFITM3	interferon induced transmembrane protein 3	210026_s_at	NM_014550	-2.5464	0.000388843	0.0628
NRP1	neuropilin 1	210067_at	NM_001650	3.2352	0.000300503	0.179947
MYO1B	myosin IB	210218_s_at	NM_001080391	-2.538	0.00035775	0.277181
FN1	fibronectin 1	210435_at	NM_001039083	5.78369	0	0.0518605
COL5A1	collagen, type V, alpha 1	210718_s_at	NM_016632	2.94031	0.000113763	0.0216667
NEK7	NIMA (never in mitosis gene a)-related kinase 7	210805_x_at	NM_001001890	-2.5065	0.000200823	0.200534
SMCHD1	structural maintenance of chromosomes flexible hinge domain containing 1	210809_s_at	NM_006475	-2.4876	3.22e-05	0.251452
IGJ	immunoglobulin J polypeptide, linker protein for immunoglobulin alpha and mu polypeptides	210982_s_at	NM_019111	-2.4948	9.42e-05	0.0151613
COL6A1	collagen, type VI, alpha 1	210998_s_at	NM_001010933	-2.5672	0.000324646	0.260263
SLC5A3	solute carrier family 5 (sodium/myo-inositol cotransporter), member 3	211063_s_at	NM_006153	-2.3228	0.00116379	0.116207
GPR116	G protein-coupled receptor 116	211084_x_at	NM_005813	-2.4457	0.00141856	0.206415
HLA-DQB1 /// LOC100293977	major histocompatibility complex, class II, DQ beta 1 /// HLA class II histocompatibility antigen, DQ beta 1 chain-like	211161_s_at	NM_000090	-2.405	0	0.0626531
HLA-DQB1 /// LOC100293977	major histocompatibility complex, class II, DQ beta 1 /// HLA class II histocompatibility antigen, DQ beta 1 chain-like	211463_at	NM_001168378	-2.5979	0.00179479	0.268363
ACTR3	ARP3 actin-related protein 3 homolog (yeast)	211813_x_at	NM_133506	-1.7589	0.000191129	0.272068
TFPI	tissue factor pathway inhibitor (lipoprotein-associated coagulation inhibitor)	211919_s_at	NM_001008540	-2.1035	0.00116726	0.282673
KIAA1462	KIAA1462	211945_s_at	NM_133376	-2.5072	0.000402561	0.288576
NPTX2	neuronal pentraxin II	212055_at	NM_015476	-2.3413	0.000725743	0.0814953
CFH	complement factor H	212097_at	NM_001753	-2.4563	5.61e-05	0.02
HLA-DQA1 /// LOC100507718 /// LOC100509457	major histocompatibility complex, class II, DQ alpha 1 /// HLA class II histocompatibility antigen, DQ alpha 1 chain-like /// HLA class II histocompatibility antigen, DQ alpha 1 chain-like	212203_x_at	NM_021034	-2.48	0.000114861	0
ST3GAL6	ST3 beta-galactoside alpha-2,3-sialyltransferase 6	212298_at	NM_001024629	-2.5428	0.000622039	0.0626263
TWIST1	twist homolog 1 (Drosophila)	212364_at	NM_001130158	-2.3881	0.00151074	0.273953
LYZ	lysozyme	212464_s_at	NM_212475	-2.2961	8.16e-05	0
ITGB5	Integrin, beta 5	212489_at	NM_000093	-2.3735	2.14e-05	0.163278
IFITM1	interferon induced transmembrane protein 1	212530_at	NM_133494	-2.4033	0.000755556	0.0544828
GPX3	glutathione peroxidase 3 (plasma)	212579_at	NM_015295	-2.1009	0.00114056	0.229156
XIST	X (inactive)-specific transcript (non-protein coding)	212592_at	NM_144646	-2.4527	8.6e-06	0.0246667
TOP3A	topoisomerase (DNA) III alpha	212939_at	NM_001848	-2.3599	0.00126621	0.297248
BCAT1	branched chain amino-acid transaminase 1, cytosolic	212944_at	NM_006933	-2.1588	0.000308185	0.0955556
COL8A1	collagen, type VIII, alpha 1	212950_at	NM_001098518	-2.4854	0.000800366	0.0363158
IGLC1	immunoglobulin lambda constant 1 (Mcg marker)	212998_x_at	XM_001714074	-2.5434	0.0001123	0.0388608
IGK@ /// IGKC /// LOC100294406	immunoglobulin kappa locus /// immunoglobulin kappa constant /// uncharacterized LOC100294406	212999_x_at	XM_001714067	-2.3706	0.00137924	0.0510714
ITGBL1	integrin, beta-like 1 (with EGF-like repeat domains)	213101_s_at	NM_005721	-2.5023	0.00146795	0.0548864
CD163	CD163 molecule	213258_at	NM_006287	-2.4357	0.00156653	0.0173684
COL3A1	collagen, type III, alpha 1	213307_at	NM_012309	3.43525	0.000136443	0
RBMS1	RNA binding motif, single stranded interacting protein 1	213316_at	NM_020848	-2.3407	0.00166786	0.0645545
HLA-DRB1 /// HLA-DRB3 /// HLA-DRB4 /// LOC100507709 /// LOC100507714	major histocompatibility complex, class II, DR beta 1 /// major histocompatibility complex, class II, DR beta 3 /// major histocompatibility complex, class II, DR beta 4 /// HLA class II histocompatibility antigen, DRB1-7 beta chain-like /// HLA class II histocompatibility antigen, DRB1-7 beta chain-like	213479_at	NM_002523	-2.2266	0.000159488	0.148841
IGLV1-44	immunoglobulin lambda variable 1-44	213800_at	NM_000186	-2.4463	1.72e-05	0.29753
CFH /// CFHR1	complement factor H /// complement factor H-related 1	213831_at	XM_001719804	-2.1304	0	0.00631579
DIRAS3	DIRAS family, GTP-binding RAS-like 3	213873_at	NM_080927	-2.5094	0.000113397	0.261004
JAG1	jagged 1	213943_at	NM_000474	-2.3288	0.00148313	0.27089
FN1	fibronectin 1	213975_s_at	NM_000239	-2.4266	0	0.175106
CCL2	chemokine (C-C motif) ligand 2	214021_x_at	NM_002213	-2.2776	0.00053754	0.260412
CXCR4	chemokine (C-X-C motif) receptor 4	214022_s_at	NM_003641	-1.8027	8.67e-05	0.0268254
---	---	214046_at	NM_006581	3.21027	0.000238134	0.165714
FAM129A	family with sequence similarity 129, member A	214091_s_at	NM_002084	-2.3528	0.000943027	0.118333
FAM129A	family with sequence similarity 129, member A	214218_s_at		-2.3007	2.71e-05	0.105714
OLFML3	olfactomedin-like 3	214300_s_at	NM_004618	-2.4847	0.00177778	0.0604396
SCPEP1	serine carboxypeptidase 1	214452_at	NM_005504	-2.314	0.00022021	0.117343
STEAP3	STEAP family member 3, metalloreductase	214587_at	NM_020351	-2.4946	5.05e-05	0.258876
C8orf4	chromosome 8 open reading frame 4	214677_x_at		-2.4695	5.61e-05	0.243644
MAFB	v-maf musculoaponeurotic fibrosarcoma oncogene homolog B (avian)	214734_at	NM_015065	3.90016	4.21e-06	0.2427
NES	nestin	214773_x_at	NM_152902	3.68868	0.000136808	0.245083
SLAMF7	SLAM family member 7	214836_x_at	XM_001716615	-2.4939	7.85e-05	0.0441975
SLAMF8	SLAM family member 8	214927_at	NM_004791	-2.3167	8.83e-05	0.0220755
MREG	melanoregulin	215049_x_at	NM_203416	-2.3775	1.21e-05	0.231528
TFCP2L1	transcription factor CP2-like 1	215076_s_at	NM_000090	-2.1417	0	0.260037
HS3ST3A1	heparan sulfate (glucosamine) 3-O-sulfotransferase 3A1	215127_s_at	NM_016836	-2.3356	0.00011925	0.117163
IRAK3	interleukin-1 receptor-associated kinase 3	215193_x_at	NM_022555	-2.1371	0.000446456	0.25448
SAMSN1	SAM domain, SH3 domain and nuclear localization signals 1	215237_at	NM_001130050	2.11551	0.000287883	0.284855
UTS2	urotensin 2	215323_at	NM_001009909	3.23939	0.000209236	0.270884
HLA-DRB1 /// HLA-DRB3 /// HLA-DRB4 /// HLA-DRB5 /// LOC100507709 /// LOC100507714 /// LOC100509582	major histocompatibility complex, class II, DR beta 1 /// major histocompatibility complex, class II, DR beta 3 /// major histocompatibility complex, class II, DR beta 4 /// major histocompatibility complex, class II, DR beta 5 /// HLA class II histocompatibility antigen, DRB1-7 beta chain-like /// HLA class II histocompatibility antigen, DRB1-7 beta chain-like /// HLA class II histocompatibility…	215379_x_at		-2.3045	0.00180668	0.0997674
SOAT1	sterol O-acyltransferase 1	215388_s_at	NM_001014975	-2.5463	2.19e-06	0.163483
PIPOX	pipecolic acid oxidase	215506_s_at	NM_004675	-2.2647	0.00128413	0.132658
IGK@ /// IGKC /// LOC100294406	immunoglobulin kappa locus /// immunoglobulin kappa constant /// uncharacterized LOC100294406	215570_s_at	NM_001005851	3.6324	7.44e-05	0.0243103
IGK@ /// IGKC /// LOC100294406	immunoglobulin kappa locus /// immunoglobulin kappa constant /// uncharacterized LOC100294406	215958_at	NM_004162	3.6075	3.57e-05	0.0195349
XIST	X (inactive)-specific transcript (non-protein coding)	216268_s_at	NM_000214	-2.168	0.00144673	0.0351389
COL5A2	collagen, type V, alpha 2	216442_x_at	NM_212482	-2.1872	0.000602103	0.1596
FAM46A	family with sequence similarity 46, member A	216598_s_at	NM_002982	-2.1817	0.0012717	0.0814286
ELK3	ELK3, ETS-domain protein (SRF accessory protein 2)	217028_at	NM_001008540	-2.3825	3.09e-05	0.132075
RARRES1	retinoic acid receptor responder (tazarotene induced) 1	217054_at	XM_001717955	-2.4021	0.000551623	0.258075
AMIGO2	adhesion molecule with Ig-like domain 2	217562_at	NM_199051	3.81971	2.54e-05	0.255039
RBM47	RNA binding motif protein 47	217966_s_at	NM_052966	-2.0754	0.000324646	0.283387
OGN	osteoglycin	217967_s_at	NM_052966	-2.1874	0.000257156	0.0801835
---	---	218162_at	NM_020190	-2.196	0.000100594	0.115548
NRP2	neuropilin 2	218217_at	NM_021626	-2.2736	0.000306904	0.183508
PKIB	protein kinase (cAMP-dependent, catalytic) inhibitor beta	218424_s_at	NM_018234	-2.3348	0.00122158	0.0591398
NRBF2	nuclear receptor binding factor 2	218541_s_at	NM_020130	-2.3474	0.00105167	0.25572
GHRLOS2	ghrelin opposite strand RNA 2 (non-protein coding)	218559_s_at	NM_005461	-2.1208	0.00105203	0.291009
ASPN	asporin	218678_at	NM_006617	-2.1627	0.00107581	0.247593
XIST	X (inactive)-specific transcript (non-protein coding)	219159_s_at	NM_021181	-2.2386	6.55e-05	0
XIST	X (inactive)-specific transcript (non-protein coding)	219386_s_at	NM_020125	-2.3551	2.14e-05	0.0221818
XIST	X (inactive)-specific transcript (non-protein coding)	219648_at	NM_018000	-2.0755	0.00096973	0.0597826
IGK@ /// IGKC /// LOC100294406	immunoglobulin kappa locus /// immunoglobulin kappa constant /// uncharacterized LOC100294406	219735_s_at	NM_014553	-1.7333	0.00128413	0.0114286
MYLK	myosin light chain kinase	219985_at	NM_006042	-2.1467	0.000302149	0.264891
DCBLD2	discoidin, CUB and LCCL domain containing 2	220034_at	NM_007199	-1.7485	0.0011636	0.119091
MIR21	microRNA 21	220087_at	NM_017429	2.55624	0.000293187	0.199139
TMEM173	transmembrane protein 173	220330_s_at	NM_022136	-2.3359	0.0016203	0.148364
ARHGAP18	Rho GTPase activating protein 18	220784_s_at	NM_021995	-1.9565	0.00145661	0.034507
FBLIM1	filamin binding LIM protein 1	221491_x_at	NM_022555	-2.3147	0.000235391	0.281082
DTX3L	deltex 3-like (Drosophila)	221561_at	NM_003101	-2.2722	0.000532236	0.290031
CTHRC1	collagen triple helix repeat containing 1	221605_s_at	NM_016518	-2.2637	0.000383356	0.212186
SOCS4	suppressor of cytokine signaling 4	221651_x_at	XM_001715827	-2.1538	2.58e-05	0.298187
COL8A1	collagen, type VIII, alpha 1	221671_x_at	XM_001715827	-2.2772	1.54e-05	0.005
PIK3AP1	phosphoinositide-3-kinase adaptor protein 1	221728_x_at		-1.987	4.63e-05	0.18401
BCAT1	branched chain amino-acid transaminase 1, cytosolic	221730_at	NM_000393	-2.2977	0.000510837	0.258864
HLA-DOA	major histocompatibility complex, class II, DO alpha	221766_s_at	NM_017633	-2.2115	0.000156379	0.0861157
FNDC1	fibronectin type III domain containing 1	221773_at	NM_005230	-1.3517	0.000384088	0.149018
GFPT1	glutamine--fructose-6-phosphate transaminase 1	221872_at	NM_002888	-2.1361	0.00125085	0.227318
INHBA	inhibin, beta A	222108_at	NM_001143668	-2.1492	0.00118482	0.00611111
MIR143HG	MIR143 host gene (non-protein coding)	222124_at	NM_152795	5.16796	3.66e-07	0.235726
SNTB2	syntrophin, beta 2 (dystrophin-associated protein A1, 59kDa, basic component 2)	222496_s_at	NM_001098634	-2.0346	0.00160677	0.236309
IKZF1	IKAROS family zinc finger 1 (Ikaros)	222722_at	NM_033014	-2.0835	0.000159854	0.0323529
HS3ST3B1	heparan sulfate (glucosamine) 3-O-sulfotransferase 3B1	222877_at	NM_201267	-1.8602	0.000308551	0.165815
XIST	X (inactive)-specific transcript (non-protein coding)	223510_at	NM_201267	-2.3312	0.000641061	0.0349315
SOCS3	suppressor of cytokine signaling 3	223551_at	NM_181795	-2.1464	0.000100594	0.0992308
NAPSB	napsin B aspartic peptidase pseudogene	223650_s_at	NM_030759	-2.2551	0.00120201	0.0851695
SCN7A	sodium channel, voltage-gated, type VII, alpha subunit	223699_at	NM_032649	2.27428	8.4e-05	0.268777
SAMD9	sterile alpha motif domain containing 9	223725_at		-2.1749	0.00168724	0.0118519
C1orf162	chromosome 1 open reading frame 162	224396_s_at	NM_017680	-2.2598	0.00109136	0.289938
CLDN23	claudin 23	224588_at		-2.1731	0	0.127325
SERPINB1	serpin peptidase inhibitor, clade B (ovalbumin), member 1	224589_at		-2.234	2.23e-05	0.298267
CD59	CD59 molecule, complement regulatory protein	224590_at		-2.2262	0.000100594	0.268134
EHD4	EH-domain containing 4	224795_x_at	XM_001715827	-2.0555	5.85e-06	0.0507059
NRP2	neuropilin 2	224823_at	NM_053032	-2.3003	0.00132748	0.0110345
GIMAP6	GTPase, IMAP family member 6	224911_s_at	NM_080927	-1.9636	0.000335437	0.20986
FAM26F	family with sequence similarity 26, member F	224917_at		-2.3712	0.000761225	0.260267
---	---	224929_at	NM_198282	-2.1718	0.000447737	0.242857
DCBLD2	Discoidin, CUB and LCCL domain containing 2	225092_at	NM_004703	2.37756	0.000248925	0.253095
ADCYAP1	adenylate cyclase activating polypeptide 1 (pituitary)	225171_at	NM_033515	-2.459	4.48e-05	0.0286567
MS4A6A	membrane-spanning 4-domains, subfamily A, member 6A	225258_at	NM_001024216	-2.3103	0.00156799	0.157778
---	---	225415_at	NM_138287	-2.1144	0.00169749	0.156347
---	---	225681_at	NM_138455	-2.1681	0.000834385	0.0244643
PKIB	protein kinase (cAMP-dependent, catalytic) inhibitor beta	226178_at	NM_080867	-2.3667	0.00180521	0.183109
---	---	226237_at	NM_020351	-1.6286	1.46e-06	0.0115385
TSIX	TSIX transcript, XIST antisense RNA (non-protein coding)	226459_at	NM_152309	-2.0634	0.000646182	0.0108
RUNX2	runt-related transcription factor 2	226517_at	NM_005504	-2.2809	0.00124993	0.298067
---	---	226878_at	NM_002119	-2.0684	0.000190581	0.28859
YME1L1	YME1-like 1 (S. cerevisiae)	226930_at	NM_032532	-1.9052	0.000444262	0.27689
CALCRL	calcitonin receptor-like	227027_at	NM_002056	-1.4852	0.000914678	0.106985
CPM	carboxypeptidase M	227140_at	NM_002192	-1.7604	2.01e-06	0.0195455
ETV6	ets variant 6	227183_at		-2.7047	0.00100887	0.170757
SPOCD1	SPOC domain containing 1	227312_at	NM_006750	-2.2382	0.00100704	0.290189
---	---	227346_at	NM_006060	-2.2886	4.02e-05	0.0104348
RHOJ	ras homolog family member J	227361_at	NM_006041	-2.0874	0.000558025	0.187868
RBMS3	RNA binding motif, single stranded interacting protein 3	227441_s_at	NM_181670	3.0553	0.000245816	0.298506
SAMD9L	sterile alpha motif domain containing 9-like	227671_at		-2.1078	4.66e-05	0.198429
CPM	carboxypeptidase M	227697_at	NM_003955	-2.261	0.00023594	0.251061
---	---	227984_at	XM_944170	2.88268	0.000115958	0.09048
CDH11	cadherin 11, type 2, OB-cadherin (osteoblast)	228056_s_at		-1.953	0.000183813	0.15711
---	---	228504_at	NM_002976	-2.0493	0.00136662	0.254275
ZNF818P	zinc finger protein 818, pseudogene	228531_at	NM_017654	-2.3223	5.85e-06	0.160682
ABCA9	ATP-binding cassette, sub-family A (ABC1), member 9	228532_at	NM_174896	-2.172	0.00170224	0.281933
MKX	mohawk homeobox	228707_at	NM_194284	-2.2434	0.000365615	0.0852174
---	---	228726_at	NM_030666	-2.163	0.00179479	0.251179
MESDC2	mesoderm development candidate 2	228748_at	NM_001127227	-2.2251	0.00139277	0.0865
---	---	228882_at	NM_177972	3.40136	0.000254047	0.261567
ARID5B	AT rich interactive domain 5B (MRF1-like)	229074_at	NM_139265	-2.1514	7.88e-05	0.0356757
ABCA9	ATP-binding cassette, sub-family A (ABC1), member 9	229225_at	NM_201267	-2.0764	5.85e-06	0.0718447
MOBP	myelin-associated oligodendrocyte basic protein	229367_s_at	NM_024711	-2.2227	0.000821399	0.2441
ARL5A	ADP-ribosylation factor-like 5A	229390_at	NM_001010919	-2.1196	0.00124719	0.260307
---	---	229543_at	NM_001010919	-2.1816	0.00105716	0.249794
XIST	X (inactive)-specific transcript (non-protein coding)	230175_s_at	NM_080927	-2.3146	0.00116653	0.00333333
---	---	230210_at	NM_001171946	2.83688	0.000148148	0.232857
---	---	230237_at	NM_001117	-2.1167	3.51e-05	0.116736
---	---	230550_at	NM_022349	-2.1131	0.000493461	0.227621
HLA-DPB1	major histocompatibility complex, class II, DP beta 1	230746_s_at	NM_003155	-2.4217	0.000477549	0.2681
SOAT1	sterol O-acyltransferase 1	231038_s_at	NM_004599	-2.0997	2.51e-05	0.242511
SFN	stratifin	231120_x_at	NM_181795	-2.253	0.000646365	0.228959
SFN	stratifin	231343_at	NM_001079673	-2.3395	5.49e-06	0.0164865
NEFH	neurofilament, heavy polypeptide	231592_at		-2.3478	4.94e-06	0.29534
MAFF	v-maf musculoaponeurotic fibrosarcoma oncogene homolog F (avian)	231771_at	NM_006783	2.17628	0.00028642	0.0827027
BBS9	Bardet-Biedl syndrome 9	232231_at	NM_001024630	-2.0396	0.00177723	0.199289
VPS33B	vacuolar protein sorting 33 homolog B (yeast)	234277_at	NM_001981	-2.2932	0.00164682	0.108134
ARL17A /// ARL17B	ADP-ribosylation factor-like 17A /// ADP-ribosylation factor-like 17B	234402_at		-2.0229	0.00151422	0
HIF3A	hypoxia inducible factor 3, alpha subunit	234996_at	NM_005795	-2.2294	0.000266118	0.01
EXPH5	exophilin 5	235019_at	NM_001874	-2.1631	1.57e-05	0.0766667
HIF3A	hypoxia inducible factor 3, alpha subunit	235056_at	NM_001987	-2.1946	0.000577778	0.08
KDM5D	lysine (K)-specific demethylase 5D	235417_at	NM_144569	-1.8414	0.00168779	0.07
B3GAT2	beta-1,3-glucuronyltransferase 2 (glucuronosyltransferase S)	235446_at		-2.2842	4.39e-06	0.0583333
WWP2	WW domain containing E3 ubiquitin protein ligase 2	235489_at	NM_020663	-2.1255	0.000676909	0.0557143
---	---	235570_at	NM_001003793	-2.139	0.00179076	0.05
C1orf61	chromosome 1 open reading frame 61	235643_at	NM_152703	-2.2476	0.00076214	0.0533333
---	---	235706_at	NM_001874	-2.1865	0.00112501	0.069
KIAA1244	KIAA1244	235971_at	NM_052864	-2.0961	0.000206859	0.122727
FAM5C	family with sequence similarity 5, member C	236037_at		3.91389	2.47e-05	0.115833
WIF1	WNT inhibitory factor 1	236179_at	NM_001797	-2.1394	0.000497119	0.113846
---	---	237189_at	NM_002145	-2.2722	0.00118592	0.139286
---	---	238008_at	NM_175922	2.78629	0.000250754	0.131333
GPR17	G protein-coupled receptor 17	238149_at		-2.261	0.000517238	0.135
---	---	239144_at	NM_080742	4.00481	6.4e-06	0.209412
ZNF780A /// ZNF780B	zinc finger protein 780A /// zinc finger protein 780B	239185_at	NM_080283	-2.0999	0.00154696	0.226111
CNDP1	carnosine dipeptidase 1 (metallopeptidase M20 family)	239468_at	NM_173576	-1.9671	0.000179241	0.241579
GRM5	glutamate receptor, metabotropic 5	239519_at	NM_001024629	-2.2652	0.00113013	0.2405
ARL17A /// ARL17B /// LOC100294341	ADP-ribosylation factor-like 17A /// ADP-ribosylation factor-like 17B /// ADP-ribosylation factor-like protein 17-like	239591_at	NM_014834	3.74532	1.26e-05	0.29619
LMF1	lipase maturation factor 1	239746_at	NM_015154	-1.9441	0.000189849	0.288182
CRH	corticotropin releasing hormone	240186_at	NM_012301	4.14422	7.32e-06	0.298261
SHANK2	SH3 and multiple ankyrin repeat domains 2	241676_x_at		-1.775	0.00128212	0.2984
TIPRL	TIP41, TOR signaling pathway regulator-like (S. cerevisiae)	241969_at	NM_032199	-2.1263	4.83e-05	0.287692
SUN1	Sad1 and UNC84 domain containing 1	242532_at		3.48675	6.51e-05	0.3
SGOL1	shugoshin-like 1 (S. pombe)	242541_at	NM_080283	-2.0972	0.000135345	0.298611
KAL1	Kallmann syndrome 1 sequence	242765_at	NM_182935	-1.5349	0.00106703	0.290541
---	---	243176_at	NM_012097	-2.1433	0.00124262	0.288158
LUZP2	leucine zipper protein 2	243454_at	NM_001987	-2.1468	0.0011102	0.293333
FUT9	fucosyltransferase 9 (alpha (1,3) fucosyltransferase)	243456_at	NM_013249	2.77316	0.000302149	0.295909
EGR4	early growth response 4	243712_at		-2.055	9.14e-07	0.290222
ANKS1B	ankyrin repeat and sterile alpha motif domain containing 1B	243931_at	NM_001779	-2.2209	0.000983813	0.292174
RABEP1	rabaptin, RAB GTPase binding effector protein 1	244087_at	NM_001025390	-2.1521	0.000307453	0.289574
PCDH15	protocadherin-related 15	244358_at		-2.1722	0.000945039	0.285625
PRR18	proline rich 18	244485_at	NM_002121	-2.067	0.00136808	0.279796
LOC283745	uncharacterized LOC283745	244661_at	NM_003101	-2.3127	0.00104234	0.2752
TUB	tubby homolog (mouse)	33322_i_at	NM_006142	-2.0558	0.000925469	0.272353
CSPG5	chondroitin sulfate proteoglycan 5 (neuroglycan C)	33323_r_at	NM_006142	-2.187	1.12e-05	0.294038
GJB6	gap junction protein, beta 6, 30kDa	33767_at	NM_021076	-2.0295	0.00175016	0.295472
DOCK9	dedicator of cytokinesis 9	36711_at	NM_012323	-1.9891	0.000167901	0.291481
BCMO1	beta-carotene 15,15'-monooxygenase 1	37547_at	NM_014451	-2.1335	0.00076909	0.291455
AQP4	aquaporin 4	39966_at	NM_006574	3.29815	0.000279652	0.293393
ZNF214	zinc finger protein 214	44111_at	NM_018668	-2.1036	0.000265021	0.289825
